# Supplementary material for: Shikonin Causes an Apoptotic Effect on Human Kidney Cancer Cells through Ras/MAPK and PI3K/AKT Pathways
Source: Molecules. 2023 Sep 20;28(18):6725. doi: 10.3390/molecules28186725 (PMC10534756; doi:10.3390/molecules28186725)
Supplement: Supplementary file 1 [file molecules-28-06725-s001.zip]

Archive with 1 entries (1 files):
- molecules-2597852-supplementary.pdf
